# Supplementary material for: Effect of E. cava and C. indicum Complex Extract on Phorbol 12-Myristate 13-Acetate (PMA)-Stimulated Inflammatory Response in Human Pulmonary Epithelial Cells and Particulate Matter (PM)2.5-Induced Pulmonary Inflammation in Mice
Source: Pharmaceutics. 2023 Nov 13;15(11):2621. doi: 10.3390/pharmaceutics15112621 (PMC10674792; doi:10.3390/pharmaceutics15112621)
Supplement: Supplementary file 1 [file pharmaceutics-15-02621-s001.zip]

Archive with 1 entries (1 files):
- pharmaceutics-2680121-supplementary.pdf
